# Supplementary material for: Caspase 8 deletion causes infection/inflammation-induced bone marrow failure and MDS-like disease in mice
Source: Cell Death Dis. 2024 Apr 18;15(4):278. doi: 10.1038/s41419-024-06660-3 (PMC11026525; doi:10.1038/s41419-024-06660-3)
Supplement: Supplementary file 3 — Orignal data file [file 41419_2024_6660_MOESM3_ESM.xlsx]

## Sheet: qRT-PCR dta Fig. 1a
qRT-PCR data for Fig. 1a
Sample names	Gene name	Ct	Ref gene	Ct	ΔCt	ΔΔCt	2-ΔΔCt		normalized
HSCs 1	Casp8	35.5905	GAPDH	25.1853	10.4052	0.295366	0.814865			average
HSCs 2	Casp8	35.941	GAPDH	25.6846	10.2565	0.146586	0.903386	average ΔCt		1.02556
HSCs 3	Casp8	35.3558	GAPDH	25.6879	9.66792	-0.441952	1.35844	10.1099
MPP1-1	Casp8	31.1418	GAPDH	22.4062	8.73557	-1.37431	2.59243		2.52781
MPP1-2	Casp8	31.8212	GAPDH	22.9605	8.86064	-1.24923	2.37714		2.31789
MPP1-3	Casp8	31.0185	GAPDH	22.3759	8.64262	-1.46725	2.76494		2.69602
MPP2/3-1	Casp8	28.4804	GAPDH	20.3585	8.12185	-1.98803	3.96694		3.86806
MPP2/3-2	Casp8	28.2402	GAPDH	20.1459	8.09438	-2.0155	4.04319		3.94241
MPP2/3-3	Casp8	28.749	GAPDH	20.316	8.43299	-1.67688	3.19735		3.11765
MPP4-1	Casp8	27.0011	GAPDH	18.664	8.33711	-1.77276	3.41708		3.3319
MPP4-2	Casp8	26.8792	GAPDH	18.5632	8.31604	-1.79384	3.46736		3.38093
MPP4-3	Casp8	26.8255	GAPDH	18.4084	8.41708	-1.6928	3.23283		3.15224
CMP-1	Casp8	25.9557	GAPDH	17.5372	8.41851	-1.69136	3.22961		3.14911
CMP-2	Casp8	25.8595	GAPDH	17.4081	8.45142	-1.65845	3.15677		3.07808
CMP-3	Casp8	25.53	GAPDH	17.2673	8.2627	-1.84717	3.59793		3.50825
GMP-1	Casp8	29.6953	GAPDH	20.9721	8.72326	-1.38661	2.61464		2.54947
GMP-2	Casp8	29.8156	GAPDH	21.0152	8.80037	-1.30951	2.47857		2.41679
GMP-3	Casp8	29.6729	GAPDH	20.8449	8.82799	-1.28188	2.43156		2.37094
MEP-1	Casp8	33.03	GAPDH	23.553	9.47698	-0.632893	1.55067		1.51202
MEP-2	Casp8	33.0155	GAPDH	23.2894	9.72611	-0.383758	1.30474		1.27221
MEP-3	Casp8	32.8108	GAPDH	23.3066	9.50419	-0.605687	1.5217		1.48377
CLP-1	Casp8	33.7588	GAPDH	24.0999	9.65884	-0.451035	1.36702		1.33294
CLP-2	Casp8	33.4532	GAPDH	24.1053	9.34792	-0.761948	1.69578		1.65351
CLP-3	Casp8	33.3998	GAPDH	23.9077	9.49219	-0.617685	1.53441		1.49616
CD11L+y6G+-1	Casp8	32.0709	GAPDH	20.848	11.2228	1.11296	0.462344		0.45082
CD11L+y6G+-2	Casp8	31.5185	GAPDH	20.7593	10.7592	0.649347	0.637569		0.621676
CD11L+y6G+-3	Casp8	31.7996	GAPDH	20.6553	11.1443	1.03442	0.488213		0.476044
CD11L+y6C+-1	Casp8	33.7517	GAPDH	20.6473	13.1045	2.99462	0.125467		0.12234
CD11L+y6C+-2	Casp8	32.6273	GAPDH	20.5537	12.0736	1.96374	0.256363		0.249973
CD11L+y6C+-3	Casp8	32.8331	GAPDH	20.5926	12.2405	2.13059	0.228364		0.222671
B220+-1	Casp8	25.7847	GAPDH	18.1384	7.64635	-2.46352	5.51562		5.37814
B220+-2	Casp8	25.6054	GAPDH	18.0257	7.57966	-2.53021	5.77656		5.63257
B220+-3	Casp8	25.816	GAPDH	18.2587	7.55722	-2.55265	5.86713		5.72088
CD3+-1	Casp8	27.6137	GAPDH	19.6659	7.94782	-2.16206	4.47552		4.36396
CD3+-2	Casp8	27.603	GAPDH	19.7468	7.85621	-2.25367	4.76893		4.65006
CD3+-3	Casp8	27.5152	GAPDH	19.5057	8.00949	-2.10038	4.28823		4.18133

## Sheet: qRT-PCR data Fig. S3a
qRT-PCR data for Fig. S3a
Sample names	Ref gene	Ct1	Ct2	Ct3	Average	Gene name	Ct1	Ct2	Ct3	Aveage	ΔCt	2-ΔCt
WT 1	GAPDH	21.3568	21.7453	21.3509	21.4843	Casp8	23.3529	22.9758	23.0358	23.1215	1.63717	0.321487
WT 2	GAPDH	21.6455	21.5514	21.8341	21.677	Casp8	23.5833	22.8057	23.0933	23.1608	1.48376	0.357557
WT 3	GAPDH	21.8157	21.9022	21.5271	21.7484	Casp8	22.7102	23.4427	22.9378	23.0303	1.2819	0.411254
Casp8-/- 1	GAPDH	22.3562	22.5741	22.6538	22.528	Casp8	23.7632	23.8132	23.3268	23.6344	1.10639	0.464455
Casp8-/- 2	GAPDH	21.9427	22.8415	22.661	22.4817	Casp8	23.8076	24.0655	24.4178	24.097	1.61524	0.32641
Casp8-/- 3	GAPDH	20.6754	20.3978	20.2916	20.4549	Casp8	21.8323	21.3018	22.8017	21.9786	1.52365	0.347805

## Sheet: qRT-PCR data Fig. 6h
qRT-PCR data for Fig. 6h
Sample names	Gene name	Ct1	Ct2	Ct3	Average	Ref gene	Ct1	Ct2	Ct3	Aveage	ΔCt	ΔΔCt	2-ΔΔCt
WT 1	Oas2	32.5197	32.6042	33.187	32.7703	GAPDH	19.3103	19.8107	19.158	19.4264	13.344	0.107487	0.928204
WT 2	Oas2	34.491	32.681	34.2503	33.8075	GAPDH	20.5478	20.7745	20.8212	20.7145	13.093	-0.143521	1.1046
WT 3	Oas2	33.164	34.1985	34.5716	33.9781	GAPDH	20.6649	20.6746	20.5679	20.6358	13.3423	0.105784	0.9293		average ΔCt
WT 4	Oas2	35.8022	35.6403	35.6682	35.7036	GAPDH	22.1085	22.8532	22.6488	22.5368	13.1667	-0.0697502	1.04953		13.2365
WT 5	Oas2	35.0133	34.9832	34.1503	34.7156	GAPDH	21.8351	21.7725	21.3416	21.6497	13.0659	-0.170605	1.12553
Ripk3-/- 1	Oas2	35.9551	36.3949	36.731	36.3603	GAPDH	23.2471	23.7018	23.6153	23.5214	12.8389	-0.397555	1.31727
Ripk3-/- 2	Oas2	34.2961	34.8411	35.6825	34.9399	GAPDH	22.1188	21.4435	22.0342	21.8655	13.0744	-0.162084	1.1189
Ripk3-/- 3	Oas2	33.7413	32.8149	32.7082	33.0881	GAPDH	20.4319	20.9625	20.1243	20.5062	12.5819	-0.654567	1.57414
Ripk3-/- 4	Oas2	35.4096	34.5931	36.4209	35.4745	GAPDH	21.8803	22.074	22.5177	22.1573	13.3172	0.0807234	0.945583
Ripk3-/- 5	Oas2	35.4711	34.9614	34.4612	34.9646	GAPDH	22.154	21.4762	21.0417	21.5573	13.4073	0.170798	0.888351
Casp8-/- 1	Oas2	36.674	37.0633	38.9149	37.5508	GAPDH	24.6319	24.8694	24.7495	24.7503	12.8005	-0.435999	1.35285
Casp8-/- 2	Oas2	36.1829	35.9725	34.9405	35.6986	GAPDH	23.6903	23.0473	23.931	23.5562	12.1425	-1.094	2.13465
Casp8-/- 3	Oas2	37.2074	36.2109	36.0902	36.5028	GAPDH	23.6179	24.743	24.1421	24.1677	12.3352	-0.901302	1.86775
Casp8-/- 4	Oas2	39.0819	37.9701	39.6641	38.9054	GAPDH	25.0265	25.4109	25.8316	25.423	13.4823	0.245871	0.843307
Casp8-/- 5	Oas2	33.6151	33.8352	34.4625	33.9709	GAPDH	21.8269	21.493	21.1195	21.4798	12.4911	-0.745385	1.67642
Casp8-/-Ripk3-/- 1	Oas2	29.4017	27.693	28.0685	28.3877	GAPDH	20.175	20.9255	20.8835	20.6613	7.72643	-5.51005	45.571
Casp8-/-Ripk3-/- 2	Oas2	30.0617	29.0038	29.2076	29.4244	GAPDH	22.1491	22.0365	22.593	22.2596	7.16482	-6.07165	67.2588
Casp8-/-Ripk3-/- 3	Oas2	29.9971	29.9521	31.2841	30.4111	GAPDH	22.6177	22.4941	22.141	22.4176	7.9935	-5.24298	37.8698
Casp8-/-Ripk3-/- 4	Oas2	28.472	29.9058	29.3579	29.2452	GAPDH	21.0694	21.5964	21.8595	21.5084	7.73683	-5.49964	45.2437
Casp8-/-Ripk3-/- 5	Oas2	28.5941	27.179	28.261	28.0114	GAPDH	20.1521	20.504	20.7253	20.4605	7.5509	-5.68558	51.4671
Sample names	Gene name	Ct1	Ct2	Ct3	Average	Ref gene	Ct1	Ct2	Ct3	Aveage	ΔCt	ΔΔCt	2-ΔΔCt
WT 1	Irf7	34.0314	33.5291	34.0718	33.8775	GAPDH	19.1875	19.5511	19.3742	19.3709	14.5065	-0.0509728	1.03596
WT 2	Irf7	35.493	35.7261	35.148	35.4557	GAPDH	20.974	20.8517	20.6138	20.8132	14.6426	0.0850767	0.942734
WT 3	Irf7	34.218	35.0726	35.4993	34.93	GAPDH	20.335	20.7825	20.6151	20.5775	14.3525	-0.205024	1.15271		average ΔCt
WT 4	Irf7	37.9084	37.162	36.3971	37.1558	GAPDH	22.3803	22.5105	22.3915	22.4274	14.7284	0.17092	0.888276		14.5575
WT 5	Irf7	36.1349	35.742	35.3059	35.7276	GAPDH	21.4072	21.6419	21.6047	21.5513	14.1763	-0.381177	1.3024
Ripk3-/- 1	Irf7	36.794	37.5141	37.6842	37.3308	GAPDH	23.4517	23.9128	23.4199	23.5948	13.736	-0.821521	1.76727
Ripk3-/- 2	Irf7	35.0017	34.6014	35.6825	35.0952	GAPDH	22.1038	21.4849	22.0417	21.8768	13.2184	-1.33905	2.52984
Ripk3-/- 3	Irf7	33.969	34.7441	33.1991	33.9708	GAPDH	20.3174	20.924	20.3751	20.5388	13.4319	-1.12556	2.18187
Ripk3-/- 4	Irf7	34.849	36.9515	34.2874	35.3626	GAPDH	21.8412	22.591	22.408	22.2801	13.0826	-1.47493	2.77971
Ripk3-/- 5	Irf7	34.4199	36.5029	34.9141	35.279	GAPDH	22.9131	21.5511	21.4462	21.9701	13.3089	-1.24862	2.37615
Casp8-/- 1	Irf7	35.2749	33.2671	34.0991	34.2137	GAPDH	21.6617	21.5728	21.0419	21.4255	12.7882	-1.76928	3.40884
Casp8-/- 2	Irf7	32.5248	32.552	33.5126	32.8631	GAPDH	18.7941	19.3395	19.5221	19.2186	13.6445	-0.912978	1.88293
Casp8-/- 3	Irf7	31.2481	30.3775	31.4149	31.0135	GAPDH	18.4005	18.3478	18.0002	18.2495	12.764	-1.79348	3.46649
Casp8-/- 4	Irf7	30.791	30.4214	30.6203	30.6109	GAPDH	17.4915	17.6375	17.1011	17.41	13.2009	-1.35662	2.56084
Casp8-/- 5	Irf7	33.5316	34.7815	33.9422	34.0851	GAPDH	21.5817	21.1594	21.5515	21.4309	12.6542	-1.90327	3.7406
Casp8-/-Ripk3-/- 1	Irf7	29.8568	30.8058	30.6851	30.4493	GAPDH	20.1511	20.6905	20.5041	20.4486	10.0007	-4.55682	23.5364
Casp8-/-Ripk3-/- 2	Irf7	33.009	32.3166	31.9076	32.4111	GAPDH	22.2206	22.8591	22.6068	22.5622	9.84891	-4.70859	26.1472
Casp8-/-Ripk3-/- 3	Irf7	32.5175	32.6014	33.0114	32.7101	GAPDH	22.774	22.4405	22.3741	22.5295	10.1806	-4.37691	20.777
Casp8-/-Ripk3-/- 4	Irf7	30.4131	31.4288	31.4162	31.086	GAPDH	21.5243	21.8113	21.2591	21.5316	9.55447	-5.00302	32.0671
Casp8-/-Ripk3-/- 5	Irf7	31.1054	30.3104	30.2854	30.5671	GAPDH	20.881	20.6136	20.5732	20.6893	9.87779	-4.6797	25.629
Sample names	Gene name	Ct1	Ct2	Ct3	Average	Ref gene	Ct1	Ct2	Ct3	Aveage	ΔCt	ΔΔCt	2-ΔΔCt
WT 1	IFNb	32.6175	32.727	33.2016	32.8487	GAPDH	19.405	19.6017	19.025	19.3439	13.5048	0.0693865	0.953043
WT 2	IFNb	32.5821	32.1594	32.2479	32.3298	GAPDH	18.6477	18.8152	19.5942	19.019	13.3108	-0.12468	1.09027
WT 3	IFNb	34.0572	34.5853	34.9052	34.5159	GAPDH	21.4885	20.9542	21.0724	21.1717	13.3442	-0.0912562	1.0653		average ΔCt
WT 4	IFNb	35.8171	35.6618	35.6707	35.7165	GAPDH	21.7403	22.1854	22.4779	22.1345	13.582	0.14655	0.903408		13.4354
WT 5	IFNb	35.5811	35.7317	34.6069	35.3066	GAPDH	21.9512	22.3095	22.0519	22.1042	13.2024	-0.233077	1.17534
Ripk3-/- 1	IFNb	37.6948	37.8091	37.9207	37.8082	GAPDH	24.2511	24.0479	24.7961	24.365	13.4432	0.0077338	0.994654
Ripk3-/- 2	IFNb	38.5045	38.7149	38.8043	38.6746	GAPDH	25.1511	25.6382	25.004	25.2644	13.4101	-0.025303	1.01769
Ripk3-/- 3	IFNb	34.7058	34.6501	34.6582	34.6714	GAPDH	21.6086	21.1812	21.6251	21.4716	13.1997	-0.235697	1.17748
Ripk3-/- 4	IFNb	35.8048	34.825	35.8042	35.478	GAPDH	22.2262	21.9348	22.1631	22.108	13.3699	-0.0655045	1.04645
Ripk3-/- 5	IFNb	35.5419	34.339	35.6381	35.173	GAPDH	21.5094	21.7333	21.2711	21.5046	13.6684	0.232942	0.850898
Casp8-/- 1	IFNb	32.2601	32.518	33.1917	32.6566	GAPDH	20.0634	20.6683	20.4491	20.3936	12.2631	-1.17237	2.25382
Casp8-/- 2	IFNb	33.182	33.6491	33.6574	33.4962	GAPDH	20.6814	20.3534	20.1211	20.3853	13.1109	-0.324572	1.25229
Casp8-/- 3	IFNb	31.9581	31.8952	32.5794	32.1442	GAPDH	18.7021	18.5993	18.6658	18.6557	13.4885	0.0530624	0.963888
Casp8-/- 4	IFNb	29.618	29.5873	29.8182	29.6745	GAPDH	17.0594	17.5295	17.6926	17.4272	12.2474	-1.18809	2.2785
Casp8-/- 5	IFNb	33.7603	34.4661	34.4158	34.2141	GAPDH	21.6175	21.4209	21.7196	21.586	12.6281	-0.807383	1.75003
Casp8-/-Ripk3-/- 1	IFNb	31.6611	31.3725	31.3159	31.4498	GAPDH	20.7847	20.8072	20.1621	20.5846	10.8652	-2.57025	5.93913
Casp8-/-Ripk3-/- 2	IFNb	32.3805	32.251	31.9517	32.1944	GAPDH	21.9461	21.4385	21.6158	21.6668	10.5276	-2.90783	7.5049
Casp8-/-Ripk3-/- 3	IFNb	33.1851	32.8759	33.5871	33.216	GAPDH	22.1927	22.3407	22.774	22.4358	10.7802	-2.65523	6.29948
Casp8-/-Ripk3-/- 4	IFNb	32.6581	32.749	32.1532	32.5201	GAPDH	21.8502	21.6047	21.414	21.6229	10.8972	-2.53828	5.80898
Casp8-/-Ripk3-/- 5	IFNb	30.6175	31.1384	30.3914	30.7158	GAPDH	20.5542	20.3057	20.1502	20.3367	10.3791	-3.05637	8.31878

## Sheet: qRT-PCR Data Fig. 6j
qRT-PCR data for Fig. 6J
Sample names	Gene name	Ct1	Ct2	Ct3	Average	Ref gene	Ct1	Ct2	Ct3	Aveage	ΔCt	ΔΔCt	2-ΔΔCt
WT 1	Oas2	30.6288	30.732	31.2419	30.8675	GAPDH	17.6308	17.5629	17.4165	17.5368	13.3308	-0.220594	1.16521
WT 2	Oas2	32.5186	31.7073	31.3206	31.8489	GAPDH	18.0314	18.3968	18.428	18.2854	13.5634	0.0120566	0.991678
WT 3	Oas2	31.0604	30.9401	31.4134	31.138	GAPDH	17.385	17.4494	17.7038	17.5127	13.6252	0.0738654	0.950089
WT 4	Oas2	31.7729	31.5641	31.5046	31.6139	GAPDH	18.0628	17.9105	17.7732	17.9155	13.6984	0.147009	0.903121		average ΔCt
WT 5	Oas2	33.0429	32.6565	32.2011	32.6335	GAPDH	19.2713	18.8531	19.159	19.0945	13.539	-0.0123372	1.00859		13.5514
C8R3-/- Veh 1	Oas2	29.5915	29.8613	30.1943	29.8824	GAPDH	22.0723	22.1642	21.8029	22.0131	7.86926	-5.68212	51.344
C8R3-/- Veh 2	Oas2	32.1419	31.8518	31.6325	31.8754	GAPDH	23.8391	23.548	23.5171	23.6347	8.24069	-5.31069	39.6895
C8R3-/- Veh 3	Oas2	28.715	29.0791	28.6528	28.8156	GAPDH	20.496	20.8071	20.6941	20.6657	8.14988	-5.4015	42.2682
C8R3-/- Veh 4	Oas2	27.5391	27.602	27.2504	27.4638	GAPDH	19.5275	19.1749	19.6813	19.4612	8.00258	-5.5488	46.8117
C8R3-/- Veh 5	Oas2	29.3851	28.852	29.324	29.187	GAPDH	21.0295	21.2513	21.1562	21.1457	8.04136	-5.51002	45.5703
C8R3-/- Nec1s 1	Oas2	30.8059	30.6729	31.1704	30.8831	GAPDH	19.5317	19.3206	19.7296	19.5273	11.3558	-2.19562	4.58087
C8R3-/- Nec1s 2	Oas2	34.1951	33.9973	33.9467	34.0463	GAPDH	22.6805	22.1508	22.5027	22.4447	11.6016	-1.94973	3.86302
C8R3-/- Nec1s 3	Oas2	29.2149	29.2651	29.8751	29.4517	GAPDH	18.5172	18.3294	18.7924	18.5463	10.9053	-2.64605	6.25949
C8R3-/- Nec1s 4	Oas2	31.4906	31.7381	31.2019	31.4769	GAPDH	20.8347	20.9593	20.6279	20.8073	10.6696	-2.8818	7.3707
C8R3-/- Nec1s 5	Oas2	33.5015	33.6256	33.4371	33.5214	GAPDH	22.7258	22.6084	22.5388	22.6243	10.897	-2.65433	6.29556
C8R3-/- Tbki 1	Oas2	27.385	27.7284	27.9662	27.6932	GAPDH	16.894	17.1429	17.0389	17.0253	10.6679	-2.88347	7.37922
C8R3-/- Tbki 2	Oas2	28.5186	28.7004	28.4757	28.5649	GAPDH	18.8369	18.7157	18.4461	18.6662	9.89869	-3.65269	12.5768
C8R3-/- Tbki 3	Oas2	29.2195	29.4969	29.3231	29.3465	GAPDH	19.0271	19.2539	19.2591	19.18	10.1664	-3.38495	10.4465
C8R3-/- Tbki 4	Oas2	29.6816	29.8537	30.3677	29.9677	GAPDH	19.674	19.4951	19.3072	19.4921	10.4756	-3.07581	8.43162
C8R3-/- Tbki 5	Oas2	30.3056	30.4485	30.254	30.336	GAPDH	19.8504	19.9251	20.0518	19.9424	10.3936	-3.15778	8.92456
Sample names	Gene name	Ct1	Ct2	Ct3	Average	Ref gene	Ct1	Ct2	Ct3	Aveage	ΔCt	ΔΔCt	2-ΔΔCt
WT 1	Irf7	34.7708	33.7417	34.6015	34.3713	GAPDH	17.1428	17.2565	17.0842	17.1612	17.2102	-0.0174308	1.01216
WT 2	Irf7	35.8141	35.6905	35.7189	35.7412	GAPDH	18.3715	18.4019	18.5574	18.4436	17.2976	0.0699474	0.952673
WT 3	Irf7	34.3707	35.5817	35.4184	35.1236	GAPDH	17.8136	17.653	17.9361	17.8009	17.3227	0.0950766	0.936223
WT 4	Irf7	35.1714	34.562	34.3971	34.7102	GAPDH	17.4015	17.6618	17.6743	17.5792	17.131	-0.0966469	1.06929		average ΔCt
WT 5	Irf7	36.6018	36.5062	36.5836	36.5639	GAPDH	19.5028	19.1743	19.4846	19.3872	17.1767	-0.0509462	1.03594		17.2276
C8R3-/- Veh 1	Irf7	34.3402	34.715	34.895	34.6501	GAPDH	22.5152	22.2746	22.4254	22.4051	12.245	-4.98261	31.6166
C8R3-/- Veh 2	Irf7	35.492	34.6683	35.7447	35.3017	GAPDH	23.6043	23.7398	23.1065	23.4836	11.8181	-5.4095	42.5031
C8R3-/- Veh 3	Irf7	33.3204	33.4278	33.0858	33.278	GAPDH	20.1186	20.3577	20.5142	20.3302	12.9478	-4.27979	19.4243
C8R3-/- Veh 4	Irf7	32.0331	32.1417	32.3384	32.171	GAPDH	19.8358	19.6842	19.8214	19.7805	12.3906	-4.83705	28.5824
C8R3-/- Veh 5	Irf7	33.8877	33.8051	33.9615	33.8848	GAPDH	21.4831	21.5573	21.6814	21.5739	12.3108	-4.91677	30.2062
C8R3-/- Nec1s 1	Irf7	33.5215	33.6475	33.9316	33.7002	GAPDH	19.382	19.1754	19.3628	19.3067	14.3935	-2.83413	7.13111
C8R3-/- Nec1s 2	Irf7	37.4176	37.5194	36.4904	37.1425	GAPDH	22.7135	22.4027	22.7351	22.6171	14.5254	-2.70226	6.50822
C8R3-/- Nec1s 3	Irf7	33.604	33.4703	33.9287	33.6677	GAPDH	18.3104	18.5064	18.6715	18.4961	15.1716	-2.05604	4.15843
C8R3-/- Nec1s 4	Irf7	35.4451	34.575	35.2811	35.1004	GAPDH	20.5817	20.4419	20.282	20.4352	14.6652	-2.56239	5.90686
C8R3-/- Nec1s 5	Irf7	37.5415	37.6925	37.9618	37.7319	GAPDH	22.9562	22.4784	22.6502	22.6949	15.037	-2.1906	4.56496
C8R3-/- Tbki 1	Irf7	31.1532	31.7314	31.3812	31.422	GAPDH	17.3072	17.0572	17.5282	17.2975	14.1244	-3.10317	8.59307
C8R3-/- Tbki 2	Irf7	33.2491	33.5961	33.1718	33.339	GAPDH	18.9131	18.6592	18.7511	18.7745	14.5645	-2.66308	6.33384
C8R3-/- Tbki 3	Irf7	33.4514	34.5407	33.5924	33.8615	GAPDH	19.5168	19.4386	19.5833	19.5129	14.3486	-2.879	7.35638
C8R3-/- Tbki 4	Irf7	33.3908	33.508	34.1475	33.6821	GAPDH	19.7115	19.6814	19.584	19.659	14.0231	-3.20452	9.21843
C8R3-/- Tbki 5	Irf7	34.2651	34.4612	35.2074	34.6445	GAPDH	19.3714	19.6607	19.7403	19.5908	15.0537	-2.1739	4.5124
Sample names	Gene name	Ct1	Ct2	Ct3	Average	Ref gene	Ct1	Ct2	Ct3	Aveage	ΔCt	ΔΔCt	2-ΔΔCt
WT 1	IFNb	32.1484	32.6689	33.0669	32.6281	GAPDH	17.2032	17.3851	17.7758	17.4547	15.1734	0.111905	0.925366
WT 2	IFNb	33.6061	33.259	33.3049	33.39	GAPDH	18.5259	18.6929	18.1594	18.4594	14.9306	-0.130888	1.09497
WT 3	IFNb	32.4518	32.7141	32.8336	32.6665	GAPDH	17.6218	17.855	17.3501	17.609	15.0575	-0.00400564	1.00278
WT 4	IFNb	32.758	32.5184	32.7059	32.6608	GAPDH	17.9527	17.7106	17.4178	17.6937	14.9671	-0.0944104	1.06763		average ΔCt
WT 5	IFNb	34.606	34.6895	34.4972	34.5975	GAPDH	19.1773	19.4628	19.6158	19.4187	15.1789	0.117399	0.921848		15.0615
C8R3-/- Veh 1	IFNb	34.7251	34.8917	34.1708	34.5958	GAPDH	22.581	22.6056	22.8136	22.6668	11.9291	-3.13242	8.76902
C8R3-/- Veh 2	IFNb	35.1759	35.6507	34.7481	35.1915	GAPDH	23.4707	23.5181	23.0508	23.3466	11.845	-3.21651	9.29534
C8R3-/- Veh 3	IFNb	31.5921	32.3591	32.6444	32.1985	GAPDH	20.5618	20.6081	20.3461	20.5054	11.6932	-3.36833	10.3268
C8R3-/- Veh 4	IFNb	32.5118	31.767	31.7362	32.005	GAPDH	19.5842	19.4375	19.9261	19.6493	12.3557	-2.70577	6.52408
C8R3-/- Veh 5	IFNb	33.6954	32.2019	33.5304	33.1425	GAPDH	21.6374	21.3415	21.8138	21.5976	11.545	-3.51653	11.4441
C8R3-/- Nec1s 1	IFNb	33.9744	32.9644	33.7091	33.5493	GAPDH	19.5537	19.5503	19.7951	19.633	13.9162	-1.14524	2.21183
C8R3-/- Nec1s 2	IFNb	37.295	36.5036	36.6733	36.824	GAPDH	22.891	22.7211	22.4649	22.6923	14.1316	-0.929872	1.90511
C8R3-/- Nec1s 3	IFNb	33.2949	32.9253	32.8759	33.032	GAPDH	18.6138	18.7956	18.3752	18.5948	14.4372	-0.624321	1.54148
C8R3-/- Nec1s 4	IFNb	33.8391	33.7304	33.9585	33.8427	GAPDH	20.3079	20.6166	20.3531	20.4259	13.4168	-1.64469	3.12681
C8R3-/- Nec1s 5	IFNb	37.6705	37.2059	37.5461	37.4742	GAPDH	22.584	22.615	22.5484	22.5825	14.8917	-0.169792	1.1249
C8R3-/- Tbki 1	IFNb	31.7815	31.9948	32.2203	31.9989	GAPDH	17.5477	17.3918	17.6153	17.5183	14.4806	-0.580896	1.49578
C8R3-/- Tbki 2	IFNb	32.3008	32.7188	31.9805	32.3334	GAPDH	18.6685	18.5062	18.5385	18.5711	13.7623	-1.29915	2.46084
C8R3-/- Tbki 3	IFNb	33.5106	32.979	33.7668	33.4188	GAPDH	19.6276	19.2195	19.6197	19.4889	13.9299	-1.1316	2.19101
C8R3-/- Tbki 4	IFNb	32.711	32.8336	33.3239	32.9562	GAPDH	19.3931	19.5175	19.7034	19.538	13.4182	-1.64326	3.12372
C8R3-/- Tbki 5	IFNb	33.6684	33.1749	33.4015	33.4149	GAPDH	19.5962	19.2021	19.5681	19.4555	13.9595	-1.102	2.14653

## Sheet: qRT-PCR dtaa Fig. S7c
qRT-PCR data for Fig. S6c
Sample names	Gene name	Ct1	Ct2	Ct3	Average	Ref gene	Ct1	Ct2	Ct3	Aveage	ΔCt	ΔΔCt	2-ΔΔCt
WT	Oas2	33.4708	33.6193	33.2158	33.4353	GAPDH	23.7131	23.653	23.538	23.6347	9.80061	-0.0506057	1.0357
WT	Oas2	33.5814	32.7406	33.4369	33.253	GAPDH	23.1148	23.6072	23.5881	23.4367	9.81629	-0.034925	1.0245
WT	Oas2	27.1283	27.0492	27.2095	27.129	GAPDH	17.3536	17.2677	17.2517	17.291	9.83798	-0.0132301	1.00921
WT	Oas2	31.1711	31.5262	31.5941	31.4304	GAPDH	21.6842	21.4749	21.5017	21.5536	9.87681	0.0255929	0.982417		average ΔCt
WT	Oas2	33.1928	34.7663	34.2851	34.0814	GAPDH	24.0495	24.2261	24.1954	24.157	9.92438	0.0731679	0.950548		9.85121
C8R3-/- Veh	Oas2	22.8273	23.1946	23.8925	23.3048	GAPDH	19.4206	18.7753	18.5078	18.9012	4.40358	-5.44763	43.6416
C8R3-/- Veh	Oas2	24.3158	24.7925	24.5269	24.5451	GAPDH	19.3511	19.7312	19.6641	19.5821	4.96296	-4.88825	29.6149
C8R3-/- Veh	Oas2	23.6428	23.7581	24.7966	24.0659	GAPDH	19.6131	19.4059	19.3916	19.4702	4.59566	-5.25556	38.2014
C8R3-/- Veh	Oas2	25.3169	26.0395	25.6057	25.654	GAPDH	20.4439	20.5019	20.8735	20.6064	5.04764	-4.80357	27.9266
C8R3-/- Veh	Oas2	25.4586	24.8573	25.5631	25.293	GAPDH	20.642	20.8615	20.9452	20.8162	4.47676	-5.37445	41.4831
C8R3-/- GW	Oas2	28.2047	28.1564	27.9621	28.1077	GAPDH	23.1519	23.4308	23.5889	23.3905	4.71719	-5.13403	35.1153
C8R3-/- GW	Oas2	24.3077	23.783	24.5152	24.202	GAPDH	19.7785	19.5257	19.8816	19.7286	4.47335	-5.37786	41.5812
C8R3-/- GW	Oas2	26.1752	25.2183	25.9652	25.7862	GAPDH	20.1831	20.6381	20.4816	20.4343	5.35192	-4.4993	22.6164
C8R3-/- GW	Oas2	25.8526	25.9741	26.6381	26.1549	GAPDH	21.6615	21.4338	21.7306	21.6086	4.54627	-5.30494	39.5318
C8R3-/- GW	Oas2	26.3058	26.9546	26.3973	26.5526	GAPDH	22.6035	21.7361	22.2959	22.2119	4.34069	-5.51052	45.5861
Sample names	Gene name	Ct1	Ct2	Ct3	Average	Ref gene	Ct1	Ct2	Ct3	Aveage	ΔCt	ΔΔCt	2-ΔΔCt
WT	Irf7	35.8199	36.2794	35.8705	35.9899	GAPDH	22.9652	23.1819	23.0522	23.0664	12.9235	0.0674385	0.954331
WT	Irf7	36.5139	36.6881	36.1266	36.4428	GAPDH	23.5047	23.8144	23.4362	23.5851	12.8578	0.00168614	0.998832
WT	Irf7	30.5973	30.3945	30.4993	30.497	GAPDH	17.7715	17.5171	17.8265	17.705	12.792	-0.0640805	1.04542
WT	Irf7	34.0042	34.2911	33.9159	34.0704	GAPDH	21.008	21.195	21.3359	21.1797	12.8907	0.0346465	0.976271		average ΔCt
WT	Irf7	37.2879	37.8534	37.2941	37.4785	GAPDH	24.8138	24.7681	24.4044	24.6621	12.8164	-0.0396907	1.02789		12.8561
C8R3-/- Veh	Irf7	26.814	26.6271	26.6676	26.7029	GAPDH	18.6044	18.5279	18.219	18.4505	8.25245	-4.60362	24.3123
C8R3-/- Veh	Irf7	27.2881	27.8915	27.8705	27.6833	GAPDH	19.9455	19.8187	19.1584	19.6409	8.04247	-4.8136	28.1215
C8R3-/- Veh	Irf7	28.1759	27.8509	28.076	28.0343	GAPDH	19.2417	19.3957	19.5945	19.4107	8.62364	-4.23242	18.7969
C8R3-/- Veh	Irf7	28.7592	28.7815	29.3593	28.9667	GAPDH	20.6045	20.9458	20.8663	20.8055	8.16113	-4.69494	25.901
C8R3-/- Veh	Irf7	28.3805	29.2858	28.9177	28.8613	GAPDH	20.9062	20.7149	20.3546	20.6585	8.2028	-4.65327	25.1636
C8R3-/- GW	Irf7	30.6218	31.1955	31.1485	30.9886	GAPDH	23.0654	23.0738	23.1842	23.1078	7.88082	-4.97525	31.4557
C8R3-/- GW	Irf7	27.6188	28.258	27.8942	27.9237	GAPDH	19.6059	19.8504	19.7406	19.7323	8.19137	-4.66469	25.3637
C8R3-/- GW	Irf7	29.1165	29.3964	28.4682	28.9937	GAPDH	20.382	20.7154	20.5257	20.541	8.45265	-4.40342	21.1622
C8R3-/- GW	Irf7	28.8192	29.4214	28.9638	29.0681	GAPDH	21.5592	21.5614	21.615	21.5786	7.48959	-5.36648	41.2544
C8R3-/- GW	Irf7	30.3078	30.6991	29.9235	30.3101	GAPDH	22.6109	21.0626	22.2959	21.9898	8.32035	-4.53571	23.1945
Sample names	Gene name	Ct1	Ct2	Ct3	Average	Ref gene	Ct1	Ct2	Ct3	Aveage	ΔCt	ΔΔCt	2-ΔΔCt
WT1	IFNb	32.5819	32.5181	32.5884	32.5628	GAPDH	23.6146	23.5281	23.1803	23.441	9.12177	-0.0388433	1.02729
WT2	IFNb	32.6016	32.9557	32.8593	32.8055	GAPDH	23.6391	23.474	23.8047	23.6393	9.16626	0.00563831	0.996099
WT3	IFNb	27.1831	26.7806	26.3581	26.7739	GAPDH	17.5161	17.6521	17.3905	17.5195	9.25436	0.0937459	0.937087
WT4	IFNb	30.6034	30.4357	30.7051	30.5814	GAPDH	21.5296	21.4085	21.3068	21.415	9.16643	0.00581674	0.995976		average ΔCt
WT5	IFNb	33.5815	33.9363	33.8471	33.7883	GAPDH	24.5831	24.5416	24.9574	24.694	9.09426	-0.0663576	1.04707		9.16062
C8R3-/- Veh 1	IFNb	23.5381	24.3938	23.5601	23.8307	GAPDH	18.1193	18.047	18.3814	18.1826	5.6481	-3.51252	11.4123
C8R3-/- Veh 2	IFNb	25.1739	25.6527	23.7533	24.86	GAPDH	19.6298	19.4082	19.0838	19.3739	5.48607	-3.67455	12.7688
C8R3-/- Veh 3	IFNb	25.3996	24.8153	26.3782	25.531	GAPDH	19.5316	19.603	19.7185	19.6177	5.91329	-3.24733	9.49606
C8R3-/- Veh 4	IFNb	25.7262	25.5631	25.4799	25.5897	GAPDH	20.1574	20.7147	20.2658	20.3793	5.2104	-3.95022	15.4573
C8R3-/- Veh 5	IFNb	26.6117	26.7816	26.4532	26.6155	GAPDH	20.8037	20.9548	20.6048	20.7878	5.82773	-3.33289	10.0763
C8R3-/- GW 1	IFNb	28.0971	28.4819	30.1917	28.9236	GAPDH	23.8842	23.7416	23.5774	23.7344	5.18921	-3.97141	15.6861
C8R3-/- GW 2	IFNb	24.9341	25.273	25.1885	25.1319	GAPDH	19.4716	19.3579	19.6381	19.4892	5.64264	-3.51797	11.4555
C8R3-/- GW 3	IFNb	24.7069	25.9129	25.8558	25.4918	GAPDH	20.438	20.6558	20.7385	20.6108	4.88107	-4.27954	19.421
C8R3-/- GW 4	IFNb	27.9906	28.4597	27.6717	28.0407	GAPDH	21.9341	22.2814	21.7308	21.9821	6.05857	-3.10205	8.58639
C8R3-/- GW 5	IFNb	27.5842	28.472	28.3075	28.1212	GAPDH	22.9158	21.3751	22.8139	22.3683	5.75299	-3.40763	10.612
